# Supplementary material for: Prevalence Clinical Syndromes and Outcomes of Cow’s Milk Allergy in Children: A Four-Year Follow-Up
Source: Nutrients. 2025 Nov 21;17(23):3646. doi: 10.3390/nu17233646 (PMC12693947; doi:10.3390/nu17233646)
Supplement: Supplementary file 1 [file nutrients-17-03646-s001.zip]

Archive with 3 entries (2 files):
- nutrients-3950814-supplementary/
- nutrients-3950814-supplementary/CMA dataset2 11-10-25.xlsx
- nutrients-3950814-supplementary/nutrients-3950814-supplementary.pdf
