# Supplementary material for: Prevalence Clinical Syndromes and Outcomes of Cow’s Milk Allergy in Children: A Four-Year Follow-Up
Source: Nutrients. 2025 Nov 21;17(23):3646. doi: 10.3390/nu17233646 (PMC12693947; doi:10.3390/nu17233646)
Supplement: Supplementary file 1 [file nutrients-17-03646-s001.zip › nutrients-3950814-supplementary/CMA dataset2 11-10-25.xlsx]

## Sheet: data
CODE	SEX(1, male; 2, female)	breasr feeding duration (months)	Feeding mode (1, mixed; 2, formula; 3, exclussive breast feeding)	family history of allergy (1, yes; 2, no; 3, unknown	age at diagnosis (months)		Gastrointestinal symptoms (1, yes; 2, no)	Mucous and/or bloody stool (1, yes; 2, no)	diarrhea (1, yes; 2, no)	vomiting (1, yes; 2, no)	constipation (1, yes; 2, no)	regurgitation (1, yes; 2, no)	colics (1, yes; 2, no)	feeding aversion (1, yes; 2, no)	failure to thrive (1, yes; 2, no)	Skin (1, yes; 2, no)	irritability/restlessness (1, yes; 2, no)	respiratory (1, yes; 2, no)	CMA types (1, IgE-mediated; 2, non-IgE mediated	CMA types and subtypes (1, IgE-med; 2, Allergic proctocolitis; 3, Food Protein Induced enteropathy; 4, Food Protein Induce Enterocolitis Syndrome)	tolerance acquisition 1(, no; 2, yes)	multiple food allergies (1, yes; 2, no; 3, unknown)	type of hypoallergenic formula (extenssively hydrolizes; 2, fully hydrolized; 3, aminoacid formula)
CMA1	2	7	1	3	0.24		1	1	1	1	2	2	2	2	2	1	2	2	2	2	2	2	1
CMA2	2	3	1	1	3		1	1	2	2	2	2	2	2	2	2	2	2	2	2	2	2	1
CMA3	2	0.7	1	1	5.04		1	1	2	2	2	2	2	2	2	2	2	2	2	2	2	2	2
CMA4	1	2	3	3	0.6		1	1	2	2	2	2	2	2	2	2	2	2	1	1	1	2	2
CMA5	1		2	2	3.96		1	2	1	2	2	2	1	1	2	2	2	2	2	3	1	2	2
CMA6	1	12	1	3	0.6		1	1	1	2	2	2	2	1	2	2	2	2	2	3	2	3
CMA7	2		2	1	0.96		1	1	2	1	2	2	2	2	2	2	2	2	2	2	1	3	1
CMA8	2		2	3	0.24		1	1	2	2	2	2	2	2	2	2	2	2	2	2	2	3	1
CMA9	1		2	3	0.36		1	1	2	2	2	2	2	1	2	2	2	2	2	2	2	3	2
CMA10	2		2	3	0.6		1	1	2	2	2	2	2	2	2	2	2	2	2	2	2	3	1
CMA11	1		2	1	0.12		1	1	2	2	2	2	2	2	2	2	2	2	2	2	2	3	2
CMA12	2	6	3	2	6		2	2	1	2	2	2	2	1	2	2	1	2	2	3	1	3	1
CMA13	2	1	1	3	0.96		1	2	2	2	2	1	2	2	2	1	2	2	2	2	2	2	1
CMA14	2	4	1	3	3.96		2	2	2	2	2	2	2	2	2	1	1	2	1	1	2	3	1
CMA15	1	2	1	2	5.04		1	1	2	2	2	2	2	2	2	2	2	2	2	2	2	2	1
CMA16	1	3	1	3	3.96		2	2	2	2	2	2	2	2	2	1	2	2	1	1	2	2	1
CMA117	2		2	3	1.99		1	1	2	2	2	2	2	2	2	2	2	2	2	2	2	3	1
CMA18	2	9	1	2	1.2		2	2	2	2	2	2	2	2	2	1	2	2	1	1	2	3	1
CMA19	2	7	1	3	1.99		1	1	1	1	2	2	2	2	2	2	2	2	2	3	2	3	2
CMA20	2	0.8	2	3	0.72		1	2	1	1	2	2	2	1	1	2	2	2	2	3	2	3	1
CMA21	1	4	1	3	3.96		1	1	2	2	2	2	2	2	2	2	2	2	2	2	2	3	2
CMA22	1	1.5	1	2	1.32		1	1	2	2	2	2	2	2	2	2	2	2	2	2	2	3	1
CMA23	1	2	1	2	1.99		1	1	2	2	2	2	2	2	2	1	2	2	2	2	2	3
CMA24	1	2	1	1	1.99		1	1	2	2	2	2	2	1	2	1	2	2	2	2	2	3	1
CMA25	2	3	1	1	3		1	1	2	2	2	2	2	2	2	2	1	2	2	2	2	3	1
CMA26	1	3	1	2	3		2	2	2	2	2	2	2	2	2	1	2	2	1	1	2	3	1
CMA27	2	7	1	1	8.4		1	2	1	2	2	2	2	2	2	1	2	2	1	1	1	1	1
CMA28	1	6	1	2	24		2	2	2	2	2	2	2	2	2	1	1	2	1	1	1	1	1
CMA29	2		2	3	3.96		1	1	2	2	2	2	2	2	2	2	2	2	2	2	2	3	2
CMA30	2		2	3	0.12		1	1	1	2	2	2	2	2	1	2	2	2	2	3	2	2	1
CMA31	1	3	1	1	12		2	2	2	2	2	2	2	2	2	1	2	2	1	1	1	3	1
CMA32	2	0.7	1	1	12		2	2	2	2	2	2	2	2	2	1	2	1	1	1	1	3	1
CMA33	2		2	1	0.36		1	1	2	2	2	2	2	2	2	2	2	2	2	2	2	3	2
CMA34	2	4.5	1	2	4.92		2	2	2	2	2	2	2	2	2	1	2	2	1	1	1	3	1
CMA35	2	8	1	2			1	1	2	2	2	2	2	2	2	2	2	2	2	2	2	3
CMA36	1	2.5	1	2	6		2	2	2	2	2	2	2	2	2	1	2	2	1	1	2	1	2
CMA37	1	6	1	1	24		2	2	2	2	2	2	2	2	2	1	1	2	1	1	2	3	1
CMA38	1	0.7	1	3	0.96		2	2	2	2	2	2	2	2	2	1	2	2	1	1	2	3	2
CMA39	2	2	1	3	1.99		1	2	2	2	1	2	2	2	2	1	2	2	2	2	2	3	1
CMA40	1	6	1	1	6		1	2	1	2	2	2	1	2	2	1	2	2	2	3	2	1	1
CMA41	2	2	1	3	1.99		1	2	2	1	2	2	2	2	1	2	2	2	1	1	1	3	2
CMA42	1	4	1	3	3.48		1	2	1	2	2	2	1	1	2	2	2	2	2	3	2	3	1
CMA43	2	10	1	3	0.96		1	1	2	2	2	2	2	2	2	1	2	2	2	2	1	1	2
CMA44	1	4.5	1	1	4.2		2	2	2	2	2	2	2	2	1	2	2	2	1	1	1	1	2
CMA45	1	0.5	1	2	1.99		2	2	1	2	2	2	2	2	2	2	2	2	2	3	2	3	1
CMA46	2	3	1	3	0.1		1	1	2	2	2	2	2	2	2	2	2	2	2	2	2	3	1
CMA47	1		2	3	0.1		1	1	2	2	2	2	2	2	2	2	2	2	2	2	2	3	2
CMA48	2		2	3	0.36		1	1	2	2	2	2	2	2	2	2	2	2	2	2	2	3	1
CMA49	1	4	1	2	0.6		1	2	1	2	2	2	2	2	2	2	2	2	2	3	1	3
CMA50	2		2	2	0.24		1	1	2	2	2	2	2	2	2	2	2	2	2	2	2	3	1
CMA51	1		2	3	1.2		1	1	2	2	2	2	2	2	2	2	2	2	2	2	2	3	1
CMA52	2	3.5	1	3	4		1	1		2	2	2	2	2	2	2	2	2	2	2	2	3	2
CMA53	1	9	1	3	9		2	2	2	2	2	2	2	2	1	1	2	1	1	1	1	1	2
CMA54	2		2	3	0.1		1	2	1	1	2	2	2	1	2	2	1	2	2	4	1	3	1
CMA55	1		2	1	0.1		1	1	2	2	2	2	2	2	2	2	2	2	2	2	2	3	1
CMA56	1		2	1	0.24		2	2	2	2	2	2	2	1	2	1	1	2	1	1	2	3	1
CMA57	1		2	1	0.72		2	2	2	2	2	2	2	2	2	2	2	1	2	2	2	3	2
CMA58	2	0.5	1	3	0.24		1	1	2	2	2	2	2	2	2	2	2	2	2	2	2	2	1
CMA59	1	6.5	1	3	3		1	1	2	2	2	2	1	2	2	1	1	2	2	2	2	3
CMA60	1	8	1	1	12		1	2	1	2	2	2	2	2	1	2	2	2	2	3	2	3	3
CMA61	2	8	1	1	1.92		2	2	1	1	2	1	2	2	2	2	2	2	2	4	1	3	1
CMA62	2	2.3	1	3	7.92		1	1	2	2	2	2	2	2	2	2	2	2	2	2	2	2	1
CMA63	1	7	1	3	2.4		1	2	2	2	2	2	1	2	2	1	2	2	1	1	2	3	1
CMA64	1	2	1	3	6		1	2	2	1	2	2	2	2	2	1	2	2	1	1	2	3	1
CMA65	1	3.5	1	3	0.84		1	1	2	2	2	2	2	1	2	2	2	2	2	2	2	3	3
CMA66	1	1	1	3	1.2		2	2	2	2	2	2	2	2	2	1	2	2	1	1	2	3	1
CMA67	1	0.5	1	3	0.48		1	2	2	1	2	1	2	2	2	2	2	2	1	1	1	3	1
CMA68	1	3	1	3	3.48		2	2	2	2	2	2	2	2	2	2	2	2	2	2	2	3	3
CMA69	1	7.3	1	1	6.48		1	1	2	2	2	2	2	2	2	2	2	2	2	2	2	1	3
CMA70	1	1	1	3			1	1	2	2	2	2	2	2	2	2	2	2	2	2	2	3	1
CMA71	2	8	1	3	1.92		1	2	1	1	2	2	2	1	1	2	1	2	2	4	1	3	1
CMA72	1	1	3	1	0.72		2	2	1	2	2	2	2	1	1	2	2	2	2	3	2	3	1
CMA73	1	0.5	1	1	3		1	2	1	2	1	2	2	1	2	1	2	1	2	3	2	3	1
CMA74	1	4	1	3			2	2	2	2	2	2	2	2	2	1	2	1	1	1	1	3
CMA75	1	2.7	1	3	0.48		1	1	2	1	2	2	2	2	2	2	2	2	1	1	1	3	1
CMA76	2	5	1	3	0.96		1	1	2	2	2	2	2	2	2	2	2	2	2	2	1	3	3
CMA77	2	4.3	1	1	1.92		2	2	2	2	2	2	2	2	1	1	2	2	1	1	2	3	3
CMA78	1	9	1	3	4.92		1	2	2	2	2	2	1	2	1	2	2	2	2	3	2	3	3
CMA79	2	0.5	1	3			1	1	2	2	2	2	2	2	2	2	2	2	1	1	1	3
CMA80	2	3	1	3	0.24		1	1	2	2	2	2	2	2	2	2	2	2	2	2	2	3	1
CMA81	1	2	1	3	0.96		1	1	2	2	2	2	2	2	2	2	2	2	2	2	1	3	3
CMA82	2	3.2	1	3	0.72		1	1	2	2	2	2	2	2	2	2	2	2	2	2	2	3	1
CMA83	1	0.5	1	3	3		1	1	1	2	2	1	2	1	2	2	2	2	2	2	2	3	1
CMA84	2	5	1	3	24		1	2	1	2	1	2	2	2	2	2	2	2	2	3	2	3	1
CMA85	1		2	1	3.96		1	1	2	2	2	2	2	2	2	2	2	2	2	2	2	3
CMA86	2	2	1	1	0.6		1	2	1	2	2	1	2	2	2	2	2	2	2	3	2	3	1
CMA87	2	6	1	3	3.96		1	2	2	2	2	2	1	2	1	2	2	2	2	4	2	3	3
CMA88	1	3	1	3	1.92		1	2	1	1	2	2	2	2	2	2	2	2	2	3	1	3	3
CMA89	2	0.7	1	1	0.6		1	1	2	2	2	2	2	2	2	2	2	2	2	2	2	2	1
CMA90	1		2	3	0.96		1	1	2	2	2	2	2	2	2	2	2	2	2	2	2	3	1
CMA91	1	4.5	1	3	0.24		1	1	2	2	2	2	2	2	2	2	2	2	2	2	2	3	1
CMA92	1	8	1	1	0.72		1	1	2	2	2	2	2	2	2	2	2	2	2	2	2	3	1
CMA93	1	2.5	1	1	6		2	2	2	2	2	2	2	2	2	1	2	2	1	1	1	2	1

## Sheet: Sheet2
CODE	String	6	0		None	None	6
sex	Numeric	12	0	sex	{1, male}...	None	12
breastfeedingdurationmonths	Numeric	12	1	breast feeding duration(months)	None	None	12
Feedingmode	Numeric	12	0	Feeding mode	{1, mixed}...	None	12
familyHistoryAllergies	Numeric	12	0	Family history of allergies	{1, yes}...	None	4
ageAtDiagnosiscmonths	Numeric	17	2	Age at diagnosis (months)	None	None	17
V24	Numeric	12	0		None	None	7
GItotal1Yes2No	Numeric	12	0	Overall GI sumptom presence	{1, yes}...	None	7
mucousorbloodystools	Numeric	12	0	Mucous and/or bloody stools	{1, yes}...	None	7
diarrhea1Yes2No	Numeric	12	0	Diarrhea	{1, yes}...	None	5
vomiting	Numeric	12	0	Vomiting	{1, yes}...	None	5
Constipation1Yes2No	Numeric	12	0	Constipation	{1, yes}...	None	5
regurgitation1Yes2No	Numeric	12	0	Regurgitation	{1, yes}...	None	5
Colics1Yes2No	Numeric	12	0	Colics	{1, yes}...	None	5
feedingaversion	Numeric	12	0	Feeding aversion	{1, yes}...	None	5
failuretothrive	Numeric	12	0	Failure to thrive	{1, yes}...	None	5
skintotal1Yes2No	Numeric	12	0	Skin overall	{1, yes}...	None	5
Irritabilityorrestlessness	Numeric	12	0	Irritability and/or restlessness	{1, yes}...	None	6
respiratoryOverall	Numeric	12	0	Respiratory manifestations	{1, yes}...	None	6
CMAtypes	Numeric	12	0	CMA types	{1, igE-M}...	None	9
CMAtypesANDsubtypes	Numeric	12	0	CMA types & subtypres	{1, IgE-M}...	None	13
ToleranceAcquisiition	Numeric	12	0	Overall clinical and OCMC indicative tolerance acquisition	{1, no}...	None	18
MultipleFoodAllergies	Numeric	12	0	Multiple food allergies	{1, yes}...	None	7
HypoallergenicFormulasUsed	Numeric	12	0	Kinds of hypoallergenic formulas used	{1, extensively Hydrolyzed}...	None	8
